# Supplementary material for: Low WIP1 Expression Accelerates Ovarian Aging by Promoting Follicular Atresia and Primordial Follicle Activation
Source: Cells. 2022 Dec 3;11(23):3920. doi: 10.3390/cells11233920 (PMC9736686; doi:10.3390/cells11233920)
Supplement: Supplementary file 1 [file cells-11-03920-s001.zip]

Archive with 1 entries (1 files):
- cells-2019830-supplementary.pdf
